# Supplementary material for: EPHA5 regulates antifungal innate immunity by phosphorylating EPHB2 and Dectin-1
Source: PLoS Pathog. 2025 Jun 9;21(6):e1013179. doi: 10.1371/journal.ppat.1013179 (PMC12176286; doi:10.1371/journal.ppat.1013179)
Supplement: S1 Data — (XLSX) [file ppat.1013179.s007.xlsx]

## Sheet: Fig 1
Fig 1A							Fig 1B
Fig 1C								Fig 1D								Fig 1E
Fig 1F	Curdlan									Curdlan									Curdlan									Curdlan
	CXCL1		WT			EphA5-/-				TNF-α		WT			EphA5-/-				IL-1β		WT			EphA5-/-				IL-6		WT			EphA5-/-
		0h	1	1	1	1	1	1			0h	1	1	1	1	1	1			0h	1	1	1	1	1	1			0h	1	1	1	1	1	1
		3h	8.1313	8.47018	7.54067	4.16415	4.21727	4.40901			3h	11.1442	11.8545	12.8701	8.83047	6.78778	7.83291			3h	5.90405	6.21927	6.13374	4.45998	3.20745	3.91682			3h	5.22565	4.17409	3.55754	0.95232	0.833794	1.34801
		6h	5.57011	6.38006	6.14049	2.52881	2.41607	2.62871			6h	5.88595	6.11238	6.98983	2.98252	2.59185	3.17267			6h	3.51031	3.57398	3.00563	2.66019	1.93962	2.50144			6h	3.1547	3.1915	3.35104	1.46768	1.18565	1.55531
Fig 1G	α-Mannan									α-Mannan									α-Mannan									α-Mannan
	CXCL1		WT			EphA5-/-				TNF-α		WT			EphA5-/-				IL-1β		WT			EphA5-/-				IL-6		WT			EphA5-/-
		0h	1	1	1	1	1	1			0h	1	1	1	1	1	1			0h	1	1	1	1	1	1			0h	1	1	1	1	1	1
		3h	10.9825	10.4626	9.79716	5.72339	6.86172	4.98993			3h	9.40575	8.80091	7.97368	3.69728	4.4642	3.83101			3h	10.9084	10.9367	11.7036	3.44082	4.06887	3.51837			3h	13.6509	13.8526	12.8707	2.58031	1.6922	1.08793
		6h	8.16588	8.71325	8.65285	3.20079	2.73418	2.07574			6h	7.94038	8.41758	7.40347	5.39715	5.72856	3.92109			6h	6.13071	5.63554	5.49634	2.16974	2.36653	2.04911			6h	22.0467	20.8908	22.2609	14.4618	9.5689	14.9175
Fig 1H	HKCA									HKCA									HKCA									HKCA
	CXCL1		WT			EphA5-/-				TNF-α		WT			EphA5-/-				IL-1β		WT			EphA5-/-				IL-6		WT			EphA5-/-
		0h	1	1	1	1	1	1			0h	1	1	1	1	1	1			0h	1	1	1	1	1	1			0h	1	1	1	1	1	1
		3h	3108.33	3012.1	3219.59	1832.66	2271.26	2061.97			3h	301.111	308.261	327.687	245.83	256.238	226.882			3h	1829.02	1865.77	1750.4	1220.4	1237.21	1314.76			3h	751.4	738.989	722.174	218.6	215.05	289.702
		6h	6897.11	6747.87	6955.98	4926.3	5759.63	5678.19			6h	726.647	723.176	757.778	493.846	496.934	500.813			6h	3071.2	3467.95	3102.12	2551.68	2821.85	2873.01			6h	7848.09	7582.56	7584.64	5366.88	4101.58	6524.63
Fig 1I	TNF-α (pg/mL)								CXCL1 (pg/mL)
		WT			EphA5-/-					WT			EphA5-/-
	UN	3.21818	3.74546	3.53939	1.19394	1.07273	1.91515		UN	6.28941	5.74682	8.2485	4.82504	5.74682	5.2889
	Curdlan	24.8545	24.3454	25.0061	10.303	10.3333	10.6121		Curdlan	64.6595	61.175	62.236	41.8994	37.9902	39.8071
	HKCA	242.005	242.056	247.685	212.93	210.783	208.642		HKCA	274.088	259.191	284.614	134.97	128.526	129.551
	α-Mannan	14.0424	16.5454	15.4061	9.58182	9.41818	9.78182		α-Mannan	41.6588	40.3073	42.177	28.4305	26.5802	29.1268

## Sheet: Fig 2
Fig 2A								Fig 2B
Fig 2C
	C. Glabrata (Live)
	CXCL1		WT			EphA5-/-
		0h	1	1	1	1	1	1
		6h	7.12022	7.36527	5.17148	3.55104	3.57691	3.18079
	C. Glabrata (Live)
	TNF-α		WT			EphA5-/-
		0h	1	1	1	1	1	1
		6h	6.86033	6.5264	6.81301	2.79679	3.12752	3.24303
	C. Glabrata (Live)
	IL-1β		WT			EphA5-/-
		0h	1	1	1	1	1	1
		6h	5.72142	5.69475	6.90466	2.04078	2.58849	2.04182
	C. Glabrata (Live)
	IL-6		WT			EphA5-/-
		0h	1	1	1	1	1	1
		6h	7.89948	7.21325	7.9787	2.0413	2.1133	2.03466
Fig 2D
	C. auris (Live)
	CXCL1		WT			EphA5-/-
		0h	1	1	1	1	1	1
		6h	2.3572	2.52023	2.11664	1.54126	1.46078	1.52854
	C. auris (Live)
	TNF-α		WT			EphA5-/-
		0h	1	1	1	1	1	1
		6h	1.71865	1.64918	2.00036	1.21909	1.19665	1.51405
	C. auris (Live)
	IL-1β		WT			EphA5-/-
		0h	1	1	1	1	1	1
		6h	1.77788	1.66124	1.38071	1.20337	1.30291	1.28691
	C. auris (Live)
	IL-6		WT			EphA5-/-
		0h	1	1	1	1	1	1
		6h	3.05561	2.85308	3.08654	1.1734	1.32583	0.859103

## Sheet: Fig 3
Fig 3A	IL-1β								IL-6
		Control-siRNA		EPHA5-siRNA1		EPHA5-siRNA2				Control-siRNA		EPHA5-siRNA1		EPHA5-siRNA2
	UN	1	1	1	1	1	1		UN	1	1	1	1	1	1
	Curdlan	13.8665	13.6	9.9564	8.88275	9.31819	9.5746		Curdlan	48.049	44.7936	31.3521	31.0961	32.9936	33.1048
	GRO-α								TNF-α
		Control-siRNA		EPHA5-siRNA1		EPHA5-siRNA2				Control-siRNA		EPHA5-siRNA1		EPHA5-siRNA2
	UN	1	1	1	1	1	1		UN	1	1	1	1	1	1
	Curdlan	22.5769	23.0868	17.0359	17.6538	18.6278	16.8602		Curdlan	27.6429	26.5986	17.0304	15.9774	19.2927	21.3577
	IL-23A								EPHA5
		Control-siRNA		EPHA5-siRNA1		EPHA5-siRNA2				Control-siRNA		EPHA5-siRNA1		EPHA5-siRNA2
	UN	1	1	1	1	1	1		UN	1	1	0.117185	0.210573	0.227593	0.18453
	Curdlan	18.5594	20.7962	14.5952	12.0594	15.7012	15.6141		Curdlan	1	1	0.299861	0.297985	0.377967	0.038364
Fig 3B	IL-1β								IL-6
		Control-siRNA		EPHA5-siRNA1		EPHA5-siRNA2				Control-siRNA		EPHA5-siRNA1		EPHA5-siRNA2
	UN	1	1	1	1	1	1		UN	1	1	1	1	1	1
	HKCA	2.14584	2.28509	1.35424	1.47745	1.66315	1.48103		HKCA	3.87337	3.67849	2.44565	2.10729	2.56131	2.53981
	GRO-α								TNF-α
		Control-siRNA		EPHA5-siRNA1		EPHA5-siRNA2				Control-siRNA		EPHA5-siRNA1		EPHA5-siRNA2
	UN	1	1	1	1	1	1		UN	1	1	1	1	1	1
	HKCA	2.43327	2.35491	1.49316	1.76685	2.19611	2.0945		HKCA	4.6413	4.5642	2.2073	1.8101	1.7438	1.7699
	IL-23A								EPHA5
		Control-siRNA		EPHA5-siRNA1		EPHA5-siRNA2				Control-siRNA		EPHA5-siRNA1		EPHA5-siRNA2
	UN	1	1	1	1	1	1		UN	1	1	0.117185	0.210573	0.227593	0.18453
	HKCA	2.24287	2.39396	1.16286	0.647265	1.40458	1.76123		HKCA	1	1	0.299861	0.297985	0.377966	0.580147
Fig 3C	IL-1β								IL-6
		Control-siRNA		EPHA5-siRNA1		EPHA5-siRNA2				Control-siRNA		EPHA5-siRNA1		EPHA5-siRNA2
	UN	1	1	1	1	1	1		UN	1	1	1	1	1	1
	α-Mannan	99.1864	92.8259	24.6771	27.0694	14.5302	13.2044		α-Mannan	38.7674	43.6382	18.2578	22.3093	25.4944	28.7905
	GRO-α								TNF-α
		Control-siRNA		EPHA5-siRNA1		EPHA5-siRNA2				Control-siRNA		EPHA5-siRNA1		EPHA5-siRNA2
	UN	1	1	1	1	1	1		UN	1	1	1	1	1	1
	α-Mannan	101.196	114.776	66.9429	70.1545	32.1735	34.4482		α-Mannan	27.522	27.477	19.336	17.239	15.321	12.469
	IL-23A								EPHA5
		Control-siRNA		EPHA5-siRNA1		EPHA5-siRNA2				Control-siRNA		EPHA5-siRNA1		EPHA5-siRNA2
	UN	1	1	1	1	1	1		UN	1	1	0.588315	0.665355	0.420361	0.278008
	α-Mannan	7.67678	10.1658	1.93454	1.8335	2.09992	2.17812		α-Mannan	1	1	0.107404	0.0569963	0.0263446	0.0729495

## Sheet: Fig4
Fig 4A							Fig 4B
Fig 4C							Fig 4D
Fig 4E
							IL-1β
								Vector			EPHA5-WT-Flag			EPHA5-K708R-Flag
							0h	1	1	1	1	1	1	1	1	1
							3h	2111.43	2386.1	2627.55	3896.16	3834.8	4194.3	2677.6	2725.45	2803.14
							6h	2220.84	2354.32	2218.43	2919.14	2545.44	2901.55	1942.89	1763.57	1929.35
							TNF-α
								Vector			EPHA5-WT-Flag			EPHA5-K708R-Flag
							0h	1	1	1	1	1	1	1	1	1
							3h	208.144	173.894	225.118	265.135	274.932	260.811	241.335	241.269	236.147
							6h	273.699	297.264	282.753	321.766	333.495	352.234	302.35	297.989	268.045
							IL-6
								Vector			EPHA5-WT-Flag			EPHA5-K708R-Flag
							0h	1	1	1	1	1	1	1	1	1
							3h	16.3055	17.9987	11.4055	43.9354	56.5172	61.6554	12.8623	15.0332	23.4092
							6h	236.567	269.378	252.972	420.039	365.807	474.271	146.599	117.501	146.14
Fig 4F									Fig 4G
Fig 4H								Fig 4I
Fig 4J	Curdlan	Dimer/Monomer(Fold change)				α-Mannan	Dimer/Monomer(Fold change)
	0min	1	1	1		0min	1	1	1
	15mins	0.958164	0.928871	0.933458		15mins	1.37565	1.41494	1.43297
	30mins	2.04211	1.63914	1.89301		30mins	2.02928	2.48076	1.64104

## Sheet: Fig 5
Fig 5A
	Fc+β-glucan	EPHB2-Fc+β-glucan	PBS+β-glucan	BSA+β-glucan	His+β-glucan	EPHA5-His+β-glucan	PBS+α-Mannan	BSA+α-Mannan	His+α-Mannan	EPHA5-His+α-Mannan
OD450nm	0.4341	2.5782	0.4244	0.4291	0.413	0.4817	0.13575	0.1516	0.1321	0.1332
	0.4223	2.5903	0.4203	0.4628	0.3592	0.4765	0.138	0.14825	0.1306	0.1338
	0.44332	2.6557	0.5009	0.4617	0.4548	0.4795	0.1335	0.1449	0.1324	0.1344
Fig 5B					Fig 5C				Fig 5D
Fig 5E					Fig 5F

## Sheet: Fig 6
Fig 6A								Fig 6B
	Fig 6C										Fig 6D
Fig 6E

## Sheet: Fig 7
Fig 7A	Weight loss (%)
days	WT												EphA5-/-
0	100	100	100	100	100	100	100	100	100	100	100	100	100	100	100	100	100	100	100	100	100	100	100	100
1	97.8049	97.8049	100.151	100.734	97.0005	97.2652	97.3704	103.542	102.456	98.0321	97.4187	94.8328	103.103	91.9155	94.5946	96.1708	99.092	96.0701	96.1539	96.1708	95.6853	90.3448	95.8314	94.1093
2	97.6585	97.6585	93.6492	100.688	95.293	95.2041	98.0564	99.8054	103.835	96.841	97.8833	94.6809	102.069	89.6499	92.5307	92.1215	97.1523	92.7809	96.3486	92.1215	92.1827	88.5058	95.4145	93.6342
3	93.8049	93.8049	90.6754	96.0991	90.9091	98.6128	99.3902	90.58	103.361	96.0124	94.5276	96.9098	101.133	89.6499	89.1892	90.8011	97.565	87.9539	95.9104	90.8011	93.5533	83.0345	92.6355	89.5487
4	91.6088	93.3171	88.6089	96.3745	90.6784	90.5272	99.6951	95.0954	103.878	92.5427	96.0764	94.9341	94.9537	85.4789	84.1278	85.8275	97.8126	87.9539	94.5472	85.8275	93.9594	77.2414	89.6711	89.5487
5	88.4019	93.3658	88.1552	101.698	94.0932	88.3472	97.3323	92.7209	101.81	92.9052	91.7398	94.6809	95.8805	76.1071	77.4939	82.2623	97.8126	80.9056	95.2288	82.2623	92.5888	76.2759	89.5322	87.5534
6	87.5468	91.8049	86.9456	104.268	91.7397	85.9691	91.6921	87.8941	99.1814	91.3516	90.191	94.8328	91.9155	72.0391	71.0565	77.2447	95.584	75.0961	96.2025	77.2447	93.0965	70.6667	80.6855	82.0428
Fig 7B	Percent survival (%)				Fig 7C	Kidney fungal burden (CFU/g)				Fig 7F	CXCL1 (pg/mL)
	Days	WT	EphA5-/-			WT	EphA5-/-				WT	EphA5-/-
	7		1			61012.8	61012.8				65.2323	16.0853
	9		1			27502.8	27502.8				153.736	11.834
	11	1				9218.29	9218.29				36.0781	8.99811
	12		1			0	113915				61.4913	9.42631
	13	1				240302	240302				39.2283	4.75935
	16		1			28632.8	63123.6				13.2479	14.5931
	20		1			13238	95238.1				14.1444	43.1091
	21		1			15970.8	97602.4				49.7278	7.57608
	23		1			20281.6	454401				71.4786	17.6914
	30		0			58543.7	916622				44.9511	33.9182
	30		0			46901.7	1036803				21.4071	0.909229
	30		0			48046.6	71187.4				25.1197	0
	30		0
	30		0
	30	0			Fig 7G	Percent Survival (%)
	30	0				Days	WT-WT	WT-KO	KO-WT	KO-KO
	30	0				1			1
	30	0				2	1		1	1
	30	0				2		1	1	1
	30	0				3			1	1
	30	0				3			1	1
	30	0				3			1	1
	30	0				4		1	1	1
	30	0				4	1			1
						5	1			1
						7			1
						7			1
						8			1
						9
						10	0	0
						10	0	0
						10	0	0
						10	0	0
						10	0	0
						10	0	0
						10	0

## Sheet: S1 Fig
S1A Fig	Protein quantification of P-IκBα								Protein quantification of P-ERK
HKCA:		WT		EPHA5-g2		EPHA5-g3				WT		EPHA5-g2		EPHA5-g3
	0min	0.234889	0.100486	0.124056	0.206418	0.070979	0.305325		0min	0.478995	0.292965	0.247031	0.289791	0.130147	0.269531
	15mins	0.653073	0.416924	0.29342	0.350905	0.217139	0.521693		15mins	0.727324	0.852553	0.311575	0.275102	0.079271	0.670202
	30mins	0.956549	0.977257	0.190833	0.380547	0.328055	0.51923		30mins	1.11149	1.18719	0.354117	0.822893	0.086598	0.526151
	Protein quantification of P-JNK								Protein quantification of P-Syk
		WT		EPHA5-g2		EPHA5-g3				WT		EPHA5-g2		EPHA5-g3
	0min	0.140357	0.683488	0.017174	0.24435	0.073519	0.309021		0min	0.115875	0.255689	0.104212	0.37707	0.078138	0.260962
	15mins	0.555484	0.837187	0.021705	0.25441	0.072804	0.116978		15mins	0.493972	0.431085	0.267145	0.354411	0.181355	0.219829
	30mins	1.00084	0.679359	0.032584	0.321237	0.045101	0.19452		30mins	0.859582	0.812033	0.43051	0.362324	0.293623	0.231831
S1B Fig	Protein quantification of P-IκBα								Protein quantification of P-ERK
α-Mannan:		WT		EPHA5-g2		EPHA5-g3				WT		EPHA5-g2		EPHA5-g3
	0min	0.201444	0.047854	0.100843	0.231492	0.161178	0.210794		0min	0.504781	0.517704	0.317793	0.431976	0.301698	0.14886
	15mins	0.334873	0.673168	0.162913	0.384205	0.185123	0.278499		15mins	0.700891	0.968034	0.402537	0.283288	0.275314	0.325885
	30mins	0.934354	1.50472	0.150962	0.327459	0.332351	0.391788		30mins	1.16933	1.26171	0.525997	0.172244	0.438579	0.172396
	Protein quantification of P-JNK								Protein quantification of P-Syk
		WT		EPHA5-g2		EPHA5-g3				WT		EPHA5-g2		EPHA5-g3
	0min	0.159709	0.790294	0.030929	0.197391	0.055311	0.522392		0min	0.120003	0.210991	0.105875	0.203589	0.083872	0.274651
	15mins	0.693939	1.1316	0.031174	0.142283	0.104471	0.64043		15mins	0.251601	0.885322	0.179268	0.182616	0.095998	0.2786
	30mins	1.03391	1.07325	0.068153	0.39553	0.223582	0.384104		30mins	0.770542	1.02304	0.17685	0.718399	0.171849	0.195068
S1C Fig
	Protein quantification of P-IκBα						Protein quantification of P-JNK						Protein quantification of P-ERK
Curdlan:		WT		EphA5-/-				WT		EphA5-/-				WT		EphA5-/-
	0min	0.638677	0.571192	0.267329	0.479189		0min	0.227391	0.327121	0.040743	0.0476192		0min	0.133374	0.199607	0.055055	0.0536421
	15mins	0.754794	0.848796	0.44138	0.53161		15mins	0.232928	0.321765	0.359845	0.449439		15mins	0.283956	0.464671	0.219412	0.310698
	30mins	0.780423	0.716625	0.655498	0.395468		30mins	1.03164	1.08968	0.577383	0.663529		30mins	0.909607	1.24191	0.493622	0.447934
S1D Fig
	Protein quantification of P-IκBα						Protein quantification of P-JNK						Protein quantification of P-ERK
α-Mannan:		WT		EphA5-/-				WT		EphA5-/-				WT		EphA5-/-
	0min	0.80963	0.50698	0.61669	0.400486		0min	0.167601	0.138238	0.078849	0.045057		0min	0.119165	0.094384	0.074706	0.039031
	15mins	1.17391	1.02488	0.603643	0.514027		15mins	0.528411	0.435003	0.126071	0.187061		15mins	0.331808	0.435118	0.434989	0.311502
	30mins	1.0516	1.27532	0.361473	0.13648		30mins	1.53851	1.33975	0.300836	0.406179		30mins	1.41645	1.26038	0.538516	0.663358
S1E Fig
HKCA:	Protein quantification of P-IκBα						Protein quantification of P-JNK						Protein quantification of P-ERK
		WT		EphA5-/-				WT		EphA5-/-				WT		EphA5-/-
	0min	0.054592	0.036756	0.094499	0.062873		0min	0.052125	0.031655	0.057351	0.085244		0min	0.200229	0.169551	0.051604	0.049235
	15mins	1.01558	1.29705	0.597876	0.425919		15mins	0.175527	0.146788	0.287093	0.203432		15mins	1.1261	1.31265	0.504764	0.409664
	30mins	0.192637	0.17529	0.147631	0.114053		30mins	1.23571	1.13404	0.801983	0.609481		30mins	0.621084	0.621424	0.572306	0.471311
S1F Fig								S1G Fig

## Sheet: S2 Fig
S2A Fig
	Curdlan									Curdlan
	CXCL1		WT			EphA5-/-				TNF-α		WT			EphA5-/-
		0h	1	1	1	1	1	1			0h	1	1	1	1	1	1
		3h	6.47749	7.77496	7.55118	3.04922	2.63279	3.8138			3h	5.32722	6.13727	6.25282	3.30211	3.46582	3.00262
		6h	6.87596	8.53315	7.39568	2.55846	2.09549	2.43385			6h	8.78359	10.6225	10.317	6.05331	5.28658	5.16337
	Curdlan									Curdlan
	IL-6		WT			EphA5-/-				IL-1β		WT			EphA5-/-
		0h	1	1	1	1	1	1			0h	1	1	1	1	1	1
		3h	6.93709	8.99144	8.30678	2.1331	4.01251	2.0989			3h	30.689	52.1273	43.7358	11.5659	15.6232	9.64996
		6h	99.6169	119.111	107.071	33.2173	63.23	47.3783			6h	65.8598	87.3993	82.6518	14.4395	17.4448	11.9518
S2B Fig
	α-Mannan									α-Mannan
	CXCL1		WT			EphA5-/-				TNF-α		WT			EphA5-/-
		0h	1	1	1	1	1	1			0h	1	1	1	1	1	1
		3h	4.83037	3.47937	3.67254	0.812146	0.685658	0.751579			3h	8.75172	8.55071	7.35893	1.96445	2.90171	2.00194
		6h	6.11245	4.21316	4.10044	1.27704	0.904982	0.988968			6h	5.05978	4.21933	4.55629	1.0908	1.6518	0.003361
	α-Mannan									α-Mannan
	IL-6		WT			EphA5-/-				IL-β		WT			EphA5-/-
		0h	1	1	1	1	1	1			0h	1	1	1	1	1	1
		3h	4.40736	4.63058	4.1949	0.600737	0.771175	0.536458			3h	21.9684	14.3273	29.2546	6.12864	5.47055	4.92276
		6h	25.9521	21.6729	17.3936	0.500324	0.769193	1.11829			6h	10.8283	6.64513	9.20519	2.44194	2.93387	2.30434
S2C Fig	HKCA									HKCA
	CXCL1		WT			EphA5-/-				TNF-α		WT			EphA5-/-
		0h	1	1	1	1	1	1			0h	1	1	1	1	1	1
		3h	5973.62	6936.33	7517.92	3275.72	3441.98	3436.98			3h	605.072	791.88	769.845	226.993	223.072	211.372
		6h	7882.35	7643.79	9316.23	4024.68	3673.06	4182.35			6h	1107.91	1440.04	1416.68	342.464	249.68	328.985
	HKCA									HKCA
	IL-6		WT			EphA5-/-				IL-1β		WT			EphA5-/-
		0h	1	1	1	1	1	1			0h	1	1	1	1	1	1
		3h	2508.88	2837.42	3197.74	909.77	1094.69	1164.38			3h	645.61	556.27	608.645	456.006	292.754	196.59
		6h	9852.91	10712.4	12121.3	2837.68	2897.29	3615.78			6h	1683.23	1366.51	1389.13	938.098	657.874	459.189
S2D Fig
	CXCL1(pg/mL)								TNF-α (pg/mL)
		WT			EphA5-/-					WT			EphA5-/-
	UN	3.97239	5.2889	6.04161	2.37757	5.40391	3.93629		UN	4.81074	4.69601	5.70159	0	0	1.03833
	Curdlan	103.972	105.483	103.258	23.0593	23.5758	26.6559		Curdlan	24.8972	27.2901	28.3371	9.5524	8.04296	9.67473
	HKCA	59.6876	61.5286	71.1965	16.5674	11.5406	16.5871		HKCA	332.707	340.349	350.54	217.095	237.284	231.29
	α-Mannan	12.1175	13.3831	12.7522	6.51347	7.26732	6.89187		α-Mannan	7.1734	7.20599	8.90739	1.64191	2.08589	2.63225

## Sheet: S3 Fig
	S3A Fig	P-Y/IP-Flag(Fold change)
	HKCA	0min	1	1	1
		15mins	3.06502	3.05093	2.26214
		30mins	3.43478	2.92189	2.3573
	S3B Fig	P-Y/IP-Flag(Fold change)
	α-Mannan	0min	1	1	1
		15mins	1.35413	1.36949	1.59211
		30mins	0.659066	0.673497	0.837975
	S3C Fig
		Protein quantification of P-IκBα
	HKCA		Vector		EPHA5-WT-Flag		EPHA5-K708R-Flag
		0min	0.02966	0.050699	0.081354	0.593835	0.043741	0.055706
		15mins	0.305425	0.48575	1.00553	0.932629	0.210632	0.589611
		30mins	0.180441	0.358492	1.131	0.838156	0.158014	0.431858
		Protein quantification of P-ERK
			Vector		EPHA5-WT-Flag		EPHA5-K708R-Flag
		0min	0.263791	0.307759	0.251151	0.503652	0.195016	0.490364
		15mins	0.522678	0.224941	0.621125	1.055	0.262057	0.593652
		30mins	0.646097	0.296219	1.18543	0.722596	0.320978	0.65397
		Protein quantification of P-JNK
			Vector		EPHA5-WT-Flag		EPHA5-K708R-Flag
		0min	0.019537	0.429175	0.079745	0.605684	0.027244	0.0495042
		15mins	0.14071	0.55184	0.547483	1.20812	0.048383	0.0564789
		30mins	0.486318	0.639693	1.35425	0.918051	0.099384	0.0342658

[truncated: 2 more sheets: S4 Fig, S5 Fig]
